# Supplementary material for: Rats deficient C-type natriuretic peptide suffer from impaired skeletal growth without early death
Source: PLoS One. 2018 Mar 22;13(3):e0194812. doi: 10.1371/journal.pone.0194812 (PMC5864047; doi:10.1371/journal.pone.0194812)
Supplement: S1 Table — CNP KO rats shown in this table were homozygous Δ11 mutants. (XLSX) [file pone.0194812.s001.xlsx]

## Sheet: Sheet1
S1 Table. Histological observations of femoral growth plates in CNP KO and WT rats at 33 weeks of age.
Genotype	Sex	Animal No.	Observation of femoral growth plate
CNP KO	male	11	Epiphyseal closure (proximal and distal)
		15	Epiphyseal closure (proximal and distal)
	female	10	Epiphyseal closure (proximal and distal)
		21	Epiphyseal closure (proximal and distal)
		22	Epiphyseal closure (proximal and distal)
WT	male	3	None
		13	None
	female	17	None
		26	None
		31	None
CNP KO rats shown in this table were homozygous Δ11 mutants.
