# Supplementary material for: Rats deficient C-type natriuretic peptide suffer from impaired skeletal growth without early death
Source: PLoS One. 2018 Mar 22;13(3):e0194812. doi: 10.1371/journal.pone.0194812 (PMC5864047; doi:10.1371/journal.pone.0194812)
Supplement: S2 Table — Grade of findings: normal (0), slight (1), moderate (2), severe (3). CNP KO rats shown in this table were homozygous Δ11 mutants. The rats at 33 weeks of age were the same individuals in S1 Table. The other organs/tissues not listed in this table were normal in all rats except for femur [S1 Table]. (XLS) [file pone.0194812.s002.xls]

## Sheet: Sheet2
S2 Table. Summary of histological findings of each rat.
		Weeks of age	7				33
Organ / Tissue	Histological findings	Genotype	CNO KO		WT		CNO KO					WT
		Sex	male		male		male		female			male		female
		Animal No.	20	24	6	8	11	15	10	21	22	3	13	17	26	31
Spleen	pigment-laden macrophage		0	0	0	0	1	1	1	1	1	1	1	1	1	1
Pituitary	focal vacuolation of epithelium in pars distalis		0	0	0	1	0	0	0	0	0	0	0	0	0	0
Heart	focal fibrosis		0	0	0	0	1	0	0	1	0	0	1	0	1	0
	focal mononuclear cell infiltration		0	0	0	0	0	1	1	1	1	1	1	1	0	0
Lung	focal mineralization in arterial wall		0	0	0	0	1	0	1	1	1	1	1	1	0	0
Liver	focal mononuclear cell infiltration		0	0	1	0	0	0	0	0	0	0	0	0	0	0
Kidney	cystic dilatation of tubule		0	0	0	0	1	0	0	0	0	0	0	0	0	0
	focal basophilic change of tubule		0	0	0	0	0	1	0	0	0	1	1	0	0	0
Mesenteric lymph node	aggregation of pigment-laden macrophage		0	0	0	0	1	1	1	1	1	1	1	1	1	1
Pancreas	focal atrophy of acinar cell		0	0	0	0	0	1	0	1	0	0	0	0	0	0
Thymus	thymic cyst		0	0	0	0	0	0	1	0	0	0	0	0	1	0
Adrenal gland	pigment-laden macrophage		0	0	0	0	0	0	1	1	1	0	0	1	1	0
Tongue	focal atrophy of muscle fiber		1	0	0	0	0	0	0	0	0	0	0	0	0	0
Harderian gland	focal mononuclear cell infiltration		1	0	0	0	0	0	1	0	1	0	0	0	0	1
Urinary bladder	focal mononuclear cell infiltration in submucosal layer		0	0	0	0	0	0	0	0	0	1	0	0	0	0
Grade of findings: normal (0), slight (1), moderate (2), severe (3). CNP KO rats shown in this table were homozygous Δ11 mutants. The rats at 33 weeks of age were the same individuals in S1 Table.
The other organs/tissues not listed in this table were normal in all rats except for femur [S1 Table].
